# Supplementary material for: Assessment of Excess Mortality in Italy in 2020–2021 as a Function of Selected Macro-Factors
Source: Int J Environ Res Public Health. 2023 Feb 5;20(4):2812. doi: 10.3390/ijerph20042812 (PMC9956038; doi:10.3390/ijerph20042812)
Supplement: Supplementary file 1 [file ijerph-20-02812-s001.zip]

Archive with 1 entries (1 files):
- ijerph-2161083-supplementary.pdf
